# Supplementary material for: The Development and Evaluation of Novel Patient Educational Material for a Variant of Uncertain Significance (VUS) Result in Hereditary Cancer Genes
Source: Curr Oncol. 2024 Jun 16;31(6):3361–78. doi: 10.3390/curroncol31060256 (PMC11202617; doi:10.3390/curroncol31060256)
Supplement: Supplementary file 1 [file curroncol-31-00256-s001.zip]

Archive with 6 entries (6 files):
- Supplemental Figure S1.pdf
- Supplemental Table S1.pdf
- Supplemental Table S2.pdf
- Supplemental Table S3.pdf
- Supplemental Table S4.pdf
- Supplemental Table S5.pdf
